# Supplementary material for: Huisgen Cycloaddition of Azidoazulenes: Synthesis, Structural and Optical Properties of 2- and 6-(1,2,3-Triazol-1-yl)azulenes
Source: Molecules. 2026 Jan 8;31(2):221. doi: 10.3390/molecules31020221 (PMC12843792; doi:10.3390/molecules31020221)
Supplement: Supplementary file 1 [file molecules-31-00221-s001.zip]

Archive with 1 entries (1 files):
- molecules-4069052-supplementary.pdf
